# Supplementary material for: A role for spindles in the onset of rapid eye movement sleep
Source: Nat Commun. 2020 Oct 16;11:5247. doi: 10.1038/s41467-020-19076-2 (PMC7567828; doi:10.1038/s41467-020-19076-2)
Supplement: Supplementary file 4 — Supplementary Software [file 41467_2020_19076_MOESM4_ESM.zip]

Archive with 1 entries (1 files):
- spindleDetection.m
