# Supplementary material for: A role for spindles in the onset of rapid eye movement sleep
Source: Nat Commun. 2020 Oct 16;11:5247. doi: 10.1038/s41467-020-19076-2 (PMC7567828; doi:10.1038/s41467-020-19076-2)
Supplement: Supplementary file 6 — Source Data [file 41467_2020_19076_MOESM6_ESM.xlsx]

## Sheet: Fig1a
Wavelet power during spindles (normalized to spindle free segments)
Wavelet family		Harr	Daubechies	Symlets	Coiflets	Bior Splines	ReverseBior	Meyer	DMeyer	Mexican Hat	Morlet	Gaussian	Comp. Gaussian	Freq. B-Spline	Comp. Morlet	Fejer-Korovkin
Subject 1		1.28549	3.9485	3.63532	3.62345	3.72136	4.13911	3.84267	4.1237	2.38355	3.95705	4.29928	4.3121	6.20811	4.7314	4.90606
Subject 2		1.34013	4.63724	4.17795	4.72682	4.94635	5.76196	5.18249	5.20368	2.32317	4.53597	5.84639	6.42646	8.70384	6.32339	6.13783
Subject 3		1.58268	6.28078	5.86892	5.62176	5.70509	6.69244	6.13835	6.88885	2.76347	6.05518	6.85298	6.5304	11.025	8.94561	7.99263
Subject 4		1.53834	6.50739	5.31978	5.24372	5.48752	6.31182	5.8331	6.64844	2.65352	5.77318	6.80977	6.01652	11.9194	9.28594	8.47114
Subject 5		1.19742	5.04142	4.70883	4.35982	4.63883	5.22715	4.65348	5.64532	2.51942	4.31807	5.50201	5.34706	10.1573	6.7037	6.3782
Subject 6		1.84772	4.4074	4.3573	4.17491	4.15821	4.46115	4.1399	4.5132	2.97741	4.3787	4.56565	4.56614	7.25098	5.24592	5.34406

## Sheet: Fig1c
Sensitivity and FDR using different threshold levels (%)
Threshold (std + mean)		Sensitivity (%)					FDR (%)
		Mouse1	Mouse2	Mouse3	Mouse4		Mouse1	Mouse2	Mouse3	Mouse4
2 SD		81	86	84	81		31	68	56	36
2.5 SD		74	84	77	69		20	59	48	35
3 SD		67	75	74	64		14	31	35	21
3.5 SD		62	76	63	58		9	18	33	15
4 SD		58	72	59	54		9	13	12	13

## Sheet: Fig1d
Sensitivity and FDR using Comp. Freq. B-Spline and Comp. Morlet wavelets (%)
		Comp. Freq. B-Spline					Comp. Morlet
		Mouse1	Mouse2	Mouse3	Mouse4		Mouse1	Mouse2	Mouse3	Mouse4
Sensitivity (%)		67.2414	74.5614	73.5849	64.3564		62.069	64.0351	69.8113	55.4455
FDR (%)		14.6552	31.5789	35.8491	21.7822		19.8276	34.2105	39.6226	24.7525

## Sheet: Fig2c
Spike-field coupling
TRN	VB	AD	CMT	CING	BARR	VIS
0.8362	0.6594	0.6811	0.8941	0.6466	0.638	0.1966
0.768	0.6072	0.7567	0.8795	0.7454	0.529	0.1227
0.8792	0.6495	0.8258	0.8461	0.77	0.6027	0.2396
0.8405	0.5865	0.7834	0.8613	0.6558	0.7135	0.1853
0.9371	0.6269	0.8763	0.8574	0.7148	0.6736	0.1626
0.854	0.5653	0.727	0.8553	0.6829	0.7413	0.1453
0.8892	0.63748	0.8451	0.8911	0.6501	0.7088	0.2854
0.9105		0.8696	0.8603	0.6841	0.6839	0.2579
0.9145		0.8832	0.9096	0.6554	0.6621
0.7971		0.8917	0.8882		0.5548
0.91			0.8683		0.5613
0.939			0.8121		0.5615
			0.9039		0.6137
			0.7767		0.5379
			0.9029

## Sheet: Fig2d
Spike-field coupling time-lag (ms)
TRN	VB	AD	CMT	CING	BARR	VIS
9	4	10	15	4	40
10	8	18	9	3	37
4	7	13	11	4	39
3	5	19	10	4	33
2	3	12	9	3	40
4	5	17	11	5	39
2		12	7	5	36
7		16	8	8	37
2		9	11	7	34
3		8	7		38
3			6		39
3			9		37
			9		34
			7		35
			8

## Sheet: Fig3b
Spindle-Slow wave cross correlation
TRN	VB	AD	CMT	CING	BARR	VIS	EEG1	EEG2
0.621449	0.536586	0.930242	0.930806	0.960429	0.63149	0.788447	0.68861	0.536738
0.571726	0.472025	0.81516	0.973017	0.981618	0.461879	0.749103	0.697495	0.881515
0.566834	0.686515	0.807688	0.877856	0.826249	0.647607	0.688953	0.384586	0.356138
0.595601	0.611648	0.789706	0.967085	0.819275	0.587474	0.738325	0.487854	0.329363
0.816186	0.68179	0.88434	0.769295	0.628353	0.708323	0.800756	0.292095	0.60885
0.641799	0.618685	0.766505	0.837617	0.722033	0.476142	0.499215	0.513401	0.295488
		0.690297	0.741924	0.695414	0.458968	0.472029	0.401857	0.145022
		0.731927	0.816744	0.776074	0.351721	0.516161	0.332156	0.44734
		0.818414	0.710002	0.842753	0.738794	0.590928	0.445943	0.399665
		0.795063	0.85123	0.831243	0.450056	0.733045	0.629922	0.281166
		0.816856	0.847679	0.890683	0.560168	0.743326	0.578384	0.366598
		0.822491	0.824722	0.896544	0.722532	0.641357	0.669389	0.519211

## Sheet: Fig3c
Spindles during UP states (%)
TRN	VB	AD	CMT	CING	BARR	VIS	EEG1	EEG2
69.2308	65.8326	86.2329	87.0739	84.6391	68.8636	69.6172	68.1522	52.4242
63.8168	58.3817	85.1258	86.0236	90.3894	64.3189	64.9946	55.9313	64.2149
59.0204	62.2254	69.2601	75.2118	67.5168	60.3597	64.3517	55.9662	55.6169
61.4884	63.6818	75.9489	83.9266	70.3922	57.3002	66.5455	57.7108	52.8571
68.5263	61.3333	81.6667	83.0851	70.3846	55.7317	55.0435	52.7984	47.1824
61.0364	69.945	77.6506	79.375	74.7723	57.205	65.6424	53.4505	39.8625
		73.2317	80.3696	67.3364	61.341	64.4366	52.2265	47.5375
		69.7573	89.8428	66.6544	53.6673	66.4858	56.9512	46.5989
		69.7862	84.4064	71.3462	53.6893	61.8734	59.1525	50.354
		73.5075	93.6008	70.163	65.9917	70.351	49.3407	54.9541
		74.408	92.027	75.6178	59.7076	60.7654	57.6471	54.7284
		71.3353	84.3458	70.6886	50.6814	63.3672	49.6378	54.4882

## Sheet: Fig3d
Correlation between delta power during spindles and SW-spindle coupling
	Delta power during spindles (*10^3)	SW-Spindle cross-correlation
TRN	5.047	0.6356
VB	7.068	0.6012
CMT	3.394	0.8417
AD	3.272	0.8016
CING	5.987	0.8215
BARR	3.239	0.5683
VIS	5.037	0.6665
EEG1	1.729	0.5119
EEG2	1.24	0.4371

## Sheet: Fig3e
Delta power during spindles (*10^3) for baseline and recovery sleep
	Baseline															Recovery
TRN	7490.37	8074.52	4383.34	5026.77	3461.19	5619.91										6306.15	4746.46	2430.74	7689.34
VB	6094.22	6749.89	5378.32	5659.52	6913.03	9087.97										7585.61	4521.89	4410.25	8366.59
CMT	6203.15	6114.44	3419.27	3708.86	3090.76	2864.4	2388.12	1900.16	1690.67	2365.21	3546.36	2402.1				6312.35	7690.71	6452.31	3922.53
AD	6449.87	5760.52	3450.87	2921.81	4127.73	2101.48	2841.2	2625.81	1702.6	2048.49	2252.27	1979.08				4850.27	6218.91	7871.66	3678.68
CING	5354.35	8634.51	3797.76	7938.73	12432.8	6387.1	2306.59	4050.37	2693.1	10791.1	6464.98	1943.99				9614.36	11865	19655.4	9508.27
BARR	5513.68	4568.7	3232.36	2208.11	4039.2	3021.15	2557.26	1254.32	1797.44	7741.74	1432.94	1488.18				7034.83	4086.26	10957.1	8602.79
VIS	10854.8	10703.5	4565.94	4053.51	6118.88	6436.92	2914.12	2457.06	2295.98	10126.5	1239.47	1912.59				23769.6	8692.7	20889.3	10037.4
EEG1	1710.58	3210.31	2184.91	1567.07	1384.1	1286.35	2311.69	2644.56	1455.9	1102.1	1117.19	2100.17				2143.15	3412.5	2401.18	1799.02
EEG2	982.84	980.348	1911.08	980	1210.18	1078.07	1660.44	1146.15	1021.64	944.34	649.769	1270.47				2143.95	2664.68	1935.57	1406.79

## Sheet: Fig4b
Spindle rate during N2W, N2R, and 25s before REM onset
	N2W													N2R													25 s
TRN	2.44186	3.00822	2.9112	3.20475	2.68606	2.27608								4.58471	4.38998	3.84365	3.85774	4.4634	4.43037								8.26832	8.4995	7.63789	6.0012	8.32538	5.76115
VB	2.53366	2.86027	2.89289	3.18991	2.85714	2.27608								4.2451	4.24364	3.54337	3.9729	4.8786	3.7104								7.46816	6.95413	6.76499	6.0012	8.01917	5.76115
AD	2.93406	2.84037	3.0619	2.79037	2.41942	2.856	2.77778	2.33269	2.52655	2.72038	2.83594	2.88434		3.67388	5.25731	4.37977	3.56273	4.18407	4.0769	4.66975	4.24543	3.8291	4.95947	4.86012	4.61102		5.47309	6.72134	5.45564	5.31647	5.73448	5.02958	6.90712	6.69608	6.0654	7.0014	6.72634	5.14389
CMT	2.68955	2.84037	2.98868	2.65015	2.58125	2.944	2.67196	2.57824	2.53405	2.43722	2.98438	2.79867		3.9614	5.21865	4.44264	3.63399	3.88521	4.0769	4.66975	4.74818	3.78607	4.33954	5.08999	4.50502		5.47309	7.20144	5.96483	5.79979	5.86784	5.25819	7.08653	7.20144	6.42219	5.40108	7.56713	4.6295
CING	2.75624	2.99375	2.90881	3.19	2.55698	3.152	2.72487	1.4805	2.75897	2.73049	2.83594	3.1485		3.16273	4.44552	3.33198	3.72899	2.76448	3.84559	4.55103	2.2903	3.78607	4.54619	4.69593	4.18702		4.993	4.70494	4.0008	5.31647	3.334	4.57234	5.65128	3.79023	5.77997	6.20124	6.41104	4.28657
BARR	2.55619	2.55065	2.67584	2.76934	2.79164	2.816	2.79101	2.24603	2.57903	2.70015	2.72656	2.95574		3.03494	4.87074	4.19117	3.824	4.40822	4.04799	4.39273	5.19507	3.8291	4.06401	4.43322	6.09503		4.60892	5.47309	6.40128	5.39702	6.0012	6.05835	6.54831	7.45412	6.92169	5.40108	5.67535	7.02998
VIS	2.25241	2.35751	2.53606	2.50292	2.62171	2.792	2.59259	2.35436	2.49656	2.98331	2.45312	2.69871		2.84326	3.7497	3.56249	3.13521	3.51163	3.20948	4.19486	4.35716	3.87212	4.82171	3.87496	4.18702		4.22484	3.74475	4.94644	3.70542	3.73408	3.88649	6.3689	5.55901	6.42219	4.40088	4.93966	3.77218
EEG1	2.62287	2.54497	2.54937	2.72026	2.52461	2.832	2.71164	2.0727	2.53405	2.66981	2.64062	2.84864		3.16273	4.02029	3.56249	3.44398	3.84785	3.81667	4.27401	4.52474	3.93665	5.57941	4.79444	4.92902		4.60892	4.60892	4.80096	4.99426	5.46776	5.02958	6.54831	6.44339	6.42219	6.80136	6.83144	5.14389
EEG2	2.60064	2.73244	2.94875	2.74129	2.50034	2.928	2.84392	2.15214	2.62402	2.85185	2.80469	3.10566		3.54609	4.79343	3.62536	3.34897	4.63237	4.13473	4.66975	4.46888	4.10875	5.85494	4.03915	6.89003		5.47309	6.33727	4.94644	4.67205	7.06808	4.80096	6.63801	5.30632	7.06441	6.40128	5.99065	8.91607

[truncated: 18 more sheets: Fig4c, Fig4e, Fig5c, Fig5d, Fig5e, SupFig2a, SupFig2d, SupFig3a, SupFig3b, SupFig3c, SupFig3d, SupFig3e, SupFig5a, SupFig5b, SupFig6b, SupFig6c, SupFig6d, SupFig6e]
